# Supplementary material for: Two new species of Tricholomopsis (Agaricales) from China based on molecular phylogenetic and morphological evidence
Source: MycoKeys. 2026 Apr 24;131:235–49. doi: 10.3897/mycokeys.131.185587 (PMC13135198; doi:10.3897/mycokeys.131.185587)
Supplement: XML Treatment for Tricholomopsis roseorubra [file mycokeys.131.185587-treatment1.xml]

<!DOCTYPE tp:taxon-treatment
  PUBLIC "-//TaxonX//DTD Taxonomic Treatment Publishing DTD v0 20100105//EN" "tax-treatment-NSO.dtd">
<tp:taxon-treatment xmlns:tp="http://www.plazi.org/taxpub"><tp:treatment-meta><kwd-group><label>Taxon classification</label><kwd>
                <named-content content-type="kingdom">Fungi</named-content>
              </kwd><kwd>
                <named-content content-type="order">Agaricales</named-content>
              </kwd><kwd>
                <named-content content-type="family">Tricholomataceae</named-content>
              </kwd></kwd-group><mixed-citation publication-type="journal"><person-group><name><surname>Wang</surname><given-names>Gengshen</given-names></name><name><surname>Guo</surname><given-names>Ting</given-names></name><name><surname>Chen</surname><given-names>Xuan</given-names></name><name><surname>Liao</surname><given-names>Jinpeng</given-names></name><name><surname>Ma</surname><given-names>Yunrui</given-names></name><name><surname>Huang</surname><given-names>Cong</given-names></name><name><surname>Li</surname><given-names>Cuixin</given-names></name></person-group><article-title>Two new species of <italic><tp:taxon-name><tp:taxon-name-part taxon-name-part-type="genus" reg="Tricholomopsis">Tricholomopsis</tp:taxon-name-part></tp:taxon-name></italic> (<tp:taxon-name><tp:taxon-name-part taxon-name-part-type="order" reg="Agaricales">Agaricales</tp:taxon-name-part></tp:taxon-name>) from China based on molecular phylogenetic and morphological evidence</article-title><source>MycoKeys</source><day>24</day><month>04</month><year>2026</year><volume>131</volume><fpage>235</fpage><lpage>249</lpage><pub-id pub-id-type="doi">10.3897/mycokeys.131.185587</pub-id></mixed-citation></tp:treatment-meta><tp:nomenclature><tp:taxon-name><object-id xmlns:xlink="http://www.w3.org/1999/xlink" content-type="arpha" xlink:type="simple">1EA175D1-E94F-5873-BD15-FEF2AB1EA734</object-id>
                    		<tp:taxon-name-part taxon-name-part-type="genus" reg="Tricholomopsis">Tricholomopsis</tp:taxon-name-part> <tp:taxon-name-part taxon-name-part-type="species" reg="roseorubra">roseorubra</tp:taxon-name-part>
                    	
                    		<object-id xmlns:xlink="http://www.w3.org/1999/xlink" xlink:type="simple">Fungal Names: FN 573153</object-id>
                    	</tp:taxon-name><tp:taxon-authority>G.S. Wang</tp:taxon-authority><tp:taxon-status xmlns:xlink="http://www.w3.org/1999/xlink" xlink:type="simple">sp. nov.</tp:taxon-status></tp:nomenclature><tp:treatment-sec sec-type="Etymology"><title>Etymology.</title><p>“roseo” = rose, “rubra” = red, referring to rose and ruby-red squamules on both pileus and stipe.</p></tp:treatment-sec><tp:treatment-sec sec-type="Diagnosis"><title>Diagnosis.</title><p><italic><tp:taxon-name><tp:taxon-name-part taxon-name-part-type="genus" reg="Tricholomopsis">Tricholomopsis</tp:taxon-name-part> <tp:taxon-name-part taxon-name-part-type="species" reg="roseorubra">roseorubra</tp:taxon-name-part></tp:taxon-name></italic> is characterized by grayish-rose to ruby-red with fine squamules pileus and stipe, relatively small basidiomata, ellipsoid basidiospores, and cheilocystidia often containing brown vacuolar pigments. Solitary to gregarious on soil among decaying arrow-bamboo leaf litter at 3000–3200 m altitude.</p><fig id="F2" position="float" orientation="portrait"><object-id xmlns:xlink="http://www.w3.org/1999/xlink" content-type="doi" xlink:type="simple">10.3897/mycokeys.131.185587.figure2</object-id><object-id xmlns:xlink="http://www.w3.org/1999/xlink" content-type="arpha" xlink:type="simple">A120C7B7-299D-590D-9E06-09BF64E8C26C</object-id><label>Figure 2.</label><caption><p>Microscopic features of <italic><tp:taxon-name><tp:taxon-name-part taxon-name-part-type="genus" reg="Tricholomopsis">Tricholomopsis</tp:taxon-name-part> <tp:taxon-name-part taxon-name-part-type="species" reg="roseorubra">roseorubra</tp:taxon-name-part></tp:taxon-name></italic> (<named-content xmlns:xlink="http://www.w3.org/1999/xlink" content-type="dwc:institutional_code" xlink:title="Cryptogamic Herbarium of Kunming Institute of Botany" xlink:href="https://scientific-collections.gbif.org/institution/a897b083-b832-4395-b663-209d7772a976" xlink:type="simple">HKAS</named-content> 151680, holotype). <bold>a</bold>. Basidiospores; <bold>b</bold>. Hymenium and subhymenium; <bold>c</bold>. Cheilocystidia; <bold>d</bold>. Pileipellis. Scale bars: 5 μm (<bold>a</bold>), 10 μm (<bold>b</bold>), 20 μm (<bold>c, d</bold>).</p></caption><graphic xmlns:xlink="http://www.w3.org/1999/xlink" xlink:href="mycokeys-131-235-g002.jpg" id="oo_1607179.jpg" position="float" orientation="portrait" xlink:type="simple"><uri content-type="original_file" xlink:type="simple">https://binary.pensoft.net/fig/1607179</uri></graphic></fig></tp:treatment-sec><tp:treatment-sec sec-type="Holotype"><title>Holotype.</title><p>China, • Yunnan Province: Nujiang Lisu Autonomous Prefecture, Lushui County, Pianma Township, altitude 3141 m, 24 Aug 2020, Yunrui Ma 300 (KUN-<named-content xmlns:xlink="http://www.w3.org/1999/xlink" content-type="dwc:institutional_code" xlink:title="Cryptogamic Herbarium of Kunming Institute of Botany" xlink:href="https://scientific-collections.gbif.org/institution/a897b083-b832-4395-b663-209d7772a976" xlink:type="simple">HKAS</named-content> 151680); GenBank <abbrev xmlns:xlink="http://www.w3.org/1999/xlink" xlink:title="internal transcribed spacers" xlink:type="simple">ITS</abbrev>: <ext-link xmlns:xlink="http://www.w3.org/1999/xlink" xlink:href="AA136282" ext-link-type="gen" xlink:type="simple">AA136282</ext-link>, <abbrev xmlns:xlink="http://www.w3.org/1999/xlink" xlink:title="nuclear 28S rDNA" xlink:type="simple">28S</abbrev>: <ext-link xmlns:xlink="http://www.w3.org/1999/xlink" xlink:href="AA136288" ext-link-type="gen" xlink:type="simple">AA136288</ext-link>.</p></tp:treatment-sec><tp:treatment-sec sec-type="Description"><title>Description.</title><p>Basidioma small to medium-sized. Pileus 2.3–7.5 cm, at first paraboloid to hemispherical, then plano-convex; surface dry, yellowish white to pale yellow (1A2–1A3), with grayish pink to grayish ruby (12B4–12B6, 12C4–12C6) scales. Lamellae sinuate to adnate, up to 4 mm broad, crowded, pale yellow to pastel yellow (1A2–1A4) with abundant lamellulae. Stipe 3–7 cm long, 0.2–0.7 cm thick, subcylindrical to cylindrical, pale yellow (1A2–1A3) with grayish pink to grayish ruby (12B4–12B6, 12C4–12C6) scales. Context of cap and stipe pale yellow (1A2–1A3).</p><p>Basidiospores [60/3/2] 6.5–7.2(–7.5) × 5.0–5.2(–5.5) μm, Q = 1.30–1.42(–1.44), Q<sub>av.</sub> = 1.38 ± 0.04, ellipsoid, thin-walled colorless and hyaline, smooth, non-amyloid; apiculus small. Basidia 20–30 × 5–7 μm, mostly 4-spored, occasionally 2-spored, narrowly clavate to clavate, thin-walled, sterigmata 4–5 μm. Cheilocystidia 40–75 × 10–32 μm, clavate, colorless hyaline or with brown vacuolar pigments, abundant, forming a sterile belt along the lamellar edge. Pleurocystidia 40–60 × 5.5–6.5 μm, cylindrical to flexuose, colorless hyaline, rare to absent. Pileipellis a cutis with the transition to a trichoderm at regular intervals, 30–50 μm thick and composed of radially arranged, thin-walled hyphae 5–12 μm wide, with brown pigments. Clamp connections present in all parts of basidioma.</p><fig id="F3" position="float" orientation="portrait"><object-id xmlns:xlink="http://www.w3.org/1999/xlink" content-type="doi" xlink:type="simple">10.3897/mycokeys.131.185587.figure3</object-id><object-id xmlns:xlink="http://www.w3.org/1999/xlink" content-type="arpha" xlink:type="simple">5A2C6AD7-50F1-5331-8A92-09C342328778</object-id><label>Figure 3.</label><caption><p><bold>a, b</bold>. <italic><tp:taxon-name><tp:taxon-name-part taxon-name-part-type="genus" reg="Tricholomopsis">Tricholomopsis</tp:taxon-name-part> <tp:taxon-name-part taxon-name-part-type="species" reg="roseorubra">roseorubra</tp:taxon-name-part></tp:taxon-name></italic> (<named-content xmlns:xlink="http://www.w3.org/1999/xlink" content-type="dwc:institutional_code" xlink:title="Cryptogamic Herbarium of Kunming Institute of Botany" xlink:href="https://scientific-collections.gbif.org/institution/a897b083-b832-4395-b663-209d7772a976" xlink:type="simple">HKAS</named-content> 151680 and <named-content xmlns:xlink="http://www.w3.org/1999/xlink" content-type="dwc:institutional_code" xlink:title="Cryptogamic Herbarium of Kunming Institute of Botany" xlink:href="https://scientific-collections.gbif.org/institution/a897b083-b832-4395-b663-209d7772a976" xlink:type="simple">HKAS</named-content> 151681, photo by Yun-Rui Ma); <bold>c, d</bold>. <italic><tp:taxon-name><tp:taxon-name-part taxon-name-part-type="genus" reg="Tricholomopsis">Tricholomopsis</tp:taxon-name-part> <tp:taxon-name-part taxon-name-part-type="species" reg="cortinata">cortinata</tp:taxon-name-part></tp:taxon-name></italic> (<named-content xmlns:xlink="http://www.w3.org/1999/xlink" content-type="dwc:institutional_code" xlink:title="Cryptogamic Herbarium of Kunming Institute of Botany" xlink:href="https://scientific-collections.gbif.org/institution/a897b083-b832-4395-b663-209d7772a976" xlink:type="simple">HKAS</named-content> 151682, photo by Jin-Peng Liao; <named-content xmlns:xlink="http://www.w3.org/1999/xlink" content-type="dwc:institutional_code" xlink:title="Cryptogamic Herbarium of Kunming Institute of Botany" xlink:href="https://scientific-collections.gbif.org/institution/a897b083-b832-4395-b663-209d7772a976" xlink:type="simple">HKAS</named-content> 151683, photo by Ting Guo). Scale bars: 1 cm (<bold>a–d</bold>).</p></caption><graphic xmlns:xlink="http://www.w3.org/1999/xlink" xlink:href="mycokeys-131-235-g003.jpg" id="oo_1607180.jpg" position="float" orientation="portrait" xlink:type="simple"><uri content-type="original_file" xlink:type="simple">https://binary.pensoft.net/fig/1607180</uri></graphic></fig></tp:treatment-sec><tp:treatment-sec sec-type="Habitat and distribution"><title>Habitat and distribution.</title><p>Solitary to gregarious on soil among thick, decaying bamboo leaf litter in montane bamboo forest. Currently known from southwestern China (this study).</p><fig id="F4" position="float" orientation="portrait"><object-id xmlns:xlink="http://www.w3.org/1999/xlink" content-type="doi" xlink:type="simple">10.3897/mycokeys.131.185587.figure4</object-id><object-id xmlns:xlink="http://www.w3.org/1999/xlink" content-type="arpha" xlink:type="simple">E4B85D56-C81F-593F-B15C-E1BE2A8DF29B</object-id><label>Figure 4.</label><caption><p>Microscopic features of <italic><tp:taxon-name><tp:taxon-name-part taxon-name-part-type="genus" reg="Tricholomopsis">Tricholomopsis</tp:taxon-name-part> <tp:taxon-name-part taxon-name-part-type="species" reg="cortinata">cortinata</tp:taxon-name-part></tp:taxon-name></italic> (<named-content xmlns:xlink="http://www.w3.org/1999/xlink" content-type="dwc:institutional_code" xlink:title="Cryptogamic Herbarium of Kunming Institute of Botany" xlink:href="https://scientific-collections.gbif.org/institution/a897b083-b832-4395-b663-209d7772a976" xlink:type="simple">HKAS</named-content> 151682, holotype). <bold>a</bold>. Basidiospores; <bold>b</bold>. Hymenium and subhymenium; <bold>c</bold>. Cheilocystidia; <bold>d</bold>. Pileipellis. Scale bars: 5 μm (<bold>a</bold>), 10 μm (<bold>b</bold>), 20 μm (<bold>c, d</bold>).</p></caption><graphic xmlns:xlink="http://www.w3.org/1999/xlink" xlink:href="mycokeys-131-235-g004.jpg" id="oo_1607181.jpg" position="float" orientation="portrait" xlink:type="simple"><uri content-type="original_file" xlink:type="simple">https://binary.pensoft.net/fig/1607181</uri></graphic></fig></tp:treatment-sec><tp:treatment-sec sec-type="Additional specimen examined"><title>Additional specimen examined.</title><p>China, • Yunnan Province: Nujiang Lisu Autonomous Prefecture, Lushui County, Pianma Township, altitude 3141 m, 24 Aug 2020, Yunrui Ma 301 (KUN-<named-content xmlns:xlink="http://www.w3.org/1999/xlink" content-type="dwc:institutional_code" xlink:title="Cryptogamic Herbarium of Kunming Institute of Botany" xlink:href="https://scientific-collections.gbif.org/institution/a897b083-b832-4395-b663-209d7772a976" xlink:type="simple">HKAS</named-content> 151681).</p></tp:treatment-sec><tp:treatment-sec sec-type="Notes"><title>Notes.</title><p><italic><tp:taxon-name><tp:taxon-name-part taxon-name-part-type="genus" reg="Tricholomopsis">Tricholomopsis</tp:taxon-name-part> <tp:taxon-name-part taxon-name-part-type="species" reg="roseorubra">roseorubra</tp:taxon-name-part></tp:taxon-name></italic> is morphologically most similar to <italic><tp:taxon-name><tp:taxon-name-part taxon-name-part-type="genus" reg="Tricholomopsis">T.</tp:taxon-name-part> <tp:taxon-name-part taxon-name-part-type="species" reg="rutilans">rutilans</tp:taxon-name-part></tp:taxon-name></italic>, <italic><tp:taxon-name><tp:taxon-name-part taxon-name-part-type="genus" reg="Tricholomopsis">T.</tp:taxon-name-part> <tp:taxon-name-part taxon-name-part-type="species" reg="flammula">flammula</tp:taxon-name-part></tp:taxon-name></italic>, <italic><tp:taxon-name><tp:taxon-name-part taxon-name-part-type="genus" reg="Tricholomopsis">T.</tp:taxon-name-part> <tp:taxon-name-part taxon-name-part-type="species" reg="pteridiicola">pteridiicola</tp:taxon-name-part></tp:taxon-name></italic>, and <italic><tp:taxon-name><tp:taxon-name-part taxon-name-part-type="genus" reg="Tricholomopsis">T.</tp:taxon-name-part> <tp:taxon-name-part taxon-name-part-type="species" reg="depressa">depressa</tp:taxon-name-part></tp:taxon-name></italic> (<xref ref-type="bibr" rid="B39">Smith 1960</xref>; <xref ref-type="bibr" rid="B11">Holec and Kolařík 2011</xref>; <xref ref-type="bibr" rid="B28">Olariaga et al. 2015</xref>; <xref ref-type="bibr" rid="B46">Wang et al. 2024</xref>). It resembles <italic><tp:taxon-name><tp:taxon-name-part taxon-name-part-type="genus" reg="Tricholomopsis">T.</tp:taxon-name-part> <tp:taxon-name-part taxon-name-part-type="species" reg="rutilans">rutilans</tp:taxon-name-part></tp:taxon-name></italic> in having brightly colored basidiomata with a squamulose pileus and stipe but differs in its smaller basidiomata, finer grayish-rose to ruby-red squamules, and cheilocystidia often containing brown vacuolar pigments. It is also similar to <italic><tp:taxon-name><tp:taxon-name-part taxon-name-part-type="genus" reg="Tricholomopsis">T.</tp:taxon-name-part> <tp:taxon-name-part taxon-name-part-type="species" reg="flammula">flammula</tp:taxon-name-part></tp:taxon-name></italic> and <italic><tp:taxon-name><tp:taxon-name-part taxon-name-part-type="genus" reg="Tricholomopsis">T.</tp:taxon-name-part> <tp:taxon-name-part taxon-name-part-type="species" reg="pteridiicola">pteridiicola</tp:taxon-name-part></tp:taxon-name></italic> in pileus coloration but differs in having a larger pileus with denser and more vividly colored squamules, broader basidiospores, and less frequent pleurocystidia. <italic><tp:taxon-name><tp:taxon-name-part taxon-name-part-type="genus" reg="Tricholomopsis">T.</tp:taxon-name-part> <tp:taxon-name-part taxon-name-part-type="species" reg="roseorubra">roseorubra</tp:taxon-name-part></tp:taxon-name></italic> can be distinguished from <italic><tp:taxon-name><tp:taxon-name-part taxon-name-part-type="genus" reg="Tricholomopsis">T.</tp:taxon-name-part> <tp:taxon-name-part taxon-name-part-type="species" reg="depressa">depressa</tp:taxon-name-part></tp:taxon-name></italic> by the absence of a distinctly depressed pileus, ellipsoid to broadly ellipsoid basidiospores, and predominantly clavate cheilocystidia with brown vacuolar pigments, whereas <italic><tp:taxon-name><tp:taxon-name-part taxon-name-part-type="genus" reg="Tricholomopsis">T.</tp:taxon-name-part> <tp:taxon-name-part taxon-name-part-type="species" reg="depressa">depressa</tp:taxon-name-part></tp:taxon-name></italic> has more elongate basidiospores, spheropedunculate and typically hyaline cheilocystidia, and more frequent pleurocystidia.</p><p>Ecologically, <italic><tp:taxon-name><tp:taxon-name-part taxon-name-part-type="genus" reg="Tricholomopsis">T.</tp:taxon-name-part> <tp:taxon-name-part taxon-name-part-type="species" reg="roseorubra">roseorubra</tp:taxon-name-part></tp:taxon-name></italic> appears to be associated with decaying bamboo leaf litter in montane habitats, which may further distinguish it from most other members of the section.</p></tp:treatment-sec><ref-list><ref id="B39"><mixed-citation xmlns:xlink="http://www.w3.org/1999/xlink" xlink:type="simple">Smith AH (1960) <italic><tp:taxon-name><tp:taxon-name-part taxon-name-part-type="genus">Tricholomopsis</tp:taxon-name-part></tp:taxon-name></italic> (<tp:taxon-name><tp:taxon-name-part taxon-name-part-type="order">Agaricales</tp:taxon-name-part></tp:taxon-name>) in the Western Hemisphere. Brittonia 12: 41–70. <ext-link xlink:href="10.2307/2805334" ext-link-type="doi" xlink:type="simple">https://doi.org/10.2307/2805334</ext-link></mixed-citation></ref><ref id="B11"><mixed-citation xmlns:xlink="http://www.w3.org/1999/xlink" xlink:type="simple">Holec J, Kolařík M (2011) <italic><tp:taxon-name><tp:taxon-name-part taxon-name-part-type="genus">Tricholomopsis</tp:taxon-name-part> <tp:taxon-name-part taxon-name-part-type="species">flammula</tp:taxon-name-part></tp:taxon-name></italic> (<tp:taxon-name><tp:taxon-name-part taxon-name-part-type="phylum">Basidiomycota</tp:taxon-name-part></tp:taxon-name>, <tp:taxon-name><tp:taxon-name-part taxon-name-part-type="order">Agaricales</tp:taxon-name-part></tp:taxon-name>)—molecular taxonomy, delimitation, variability and ecology. Mycological Progress 10: 93–99. <ext-link xlink:href="10.1007/s11557-010-0679-0" ext-link-type="doi" xlink:type="simple">https://doi.org/10.1007/s11557-010-0679-0</ext-link></mixed-citation></ref><ref id="B28"><mixed-citation xmlns:xlink="http://www.w3.org/1999/xlink" xlink:type="simple">Olariaga I, Laskibar X, Holec J (2015) Molecular data reveal cryptic speciation within <italic><tp:taxon-name><tp:taxon-name-part taxon-name-part-type="genus">Tricholomopsis</tp:taxon-name-part> <tp:taxon-name-part taxon-name-part-type="species">rutilans</tp:taxon-name-part></tp:taxon-name></italic>: description of <italic><tp:taxon-name><tp:taxon-name-part taxon-name-part-type="genus">T.</tp:taxon-name-part> <tp:taxon-name-part taxon-name-part-type="species">pteridicola</tp:taxon-name-part></tp:taxon-name></italic> sp. nov. associated with <italic><tp:taxon-name><tp:taxon-name-part taxon-name-part-type="genus">Pteridium</tp:taxon-name-part> <tp:taxon-name-part taxon-name-part-type="species">aquilinum</tp:taxon-name-part></tp:taxon-name></italic>. Mycological Progress 14: 1–21. <ext-link xlink:href="10.1007/s11557-015-1040-4" ext-link-type="doi" xlink:type="simple">https://doi.org/10.1007/s11557-015-1040-4</ext-link></mixed-citation></ref><ref id="B46"><mixed-citation xmlns:xlink="http://www.w3.org/1999/xlink" xlink:type="simple">Wang G-S, Cai Q, Hao Y-J, Vizzini A, Yang ZL (2024) Phylogenetic and taxonomic updates of <tp:taxon-name><tp:taxon-name-part taxon-name-part-type="order">Agaricales</tp:taxon-name-part></tp:taxon-name>, with an emphasis on <italic><tp:taxon-name><tp:taxon-name-part taxon-name-part-type="genus">Tricholomopsis</tp:taxon-name-part></tp:taxon-name></italic>. Mycology 15(3): 180–209. <ext-link xlink:href="10.1080/21501203.2023.2263031" ext-link-type="doi" xlink:type="simple">https://doi.org/10.1080/21501203.2023.2263031</ext-link></mixed-citation></ref></ref-list></tp:taxon-treatment>
