# Supplementary material for: Two new species of Tricholomopsis (Agaricales) from China based on molecular phylogenetic and morphological evidence
Source: MycoKeys. 2026 Apr 24;131:235–49. doi: 10.3897/mycokeys.131.185587 (PMC13135198; doi:10.3897/mycokeys.131.185587)
Supplement: XML Treatment for Tricholomopsis cortinata [file mycokeys.131.185587-treatment2.xml]

<!DOCTYPE tp:taxon-treatment
  PUBLIC "-//TaxonX//DTD Taxonomic Treatment Publishing DTD v0 20100105//EN" "tax-treatment-NSO.dtd">
<tp:taxon-treatment xmlns:tp="http://www.plazi.org/taxpub"><tp:treatment-meta><kwd-group><label>Taxon classification</label><kwd>
                <named-content content-type="kingdom">Fungi</named-content>
              </kwd><kwd>
                <named-content content-type="order">Agaricales</named-content>
              </kwd><kwd>
                <named-content content-type="family">Tricholomataceae</named-content>
              </kwd></kwd-group><mixed-citation publication-type="journal"><person-group><name><surname>Wang</surname><given-names>Gengshen</given-names></name><name><surname>Guo</surname><given-names>Ting</given-names></name><name><surname>Chen</surname><given-names>Xuan</given-names></name><name><surname>Liao</surname><given-names>Jinpeng</given-names></name><name><surname>Ma</surname><given-names>Yunrui</given-names></name><name><surname>Huang</surname><given-names>Cong</given-names></name><name><surname>Li</surname><given-names>Cuixin</given-names></name></person-group><article-title>Two new species of <italic><tp:taxon-name><tp:taxon-name-part taxon-name-part-type="genus" reg="Tricholomopsis">Tricholomopsis</tp:taxon-name-part></tp:taxon-name></italic> (<tp:taxon-name><tp:taxon-name-part taxon-name-part-type="order" reg="Agaricales">Agaricales</tp:taxon-name-part></tp:taxon-name>) from China based on molecular phylogenetic and morphological evidence</article-title><source>MycoKeys</source><day>24</day><month>04</month><year>2026</year><volume>131</volume><fpage>235</fpage><lpage>249</lpage><pub-id pub-id-type="doi">10.3897/mycokeys.131.185587</pub-id></mixed-citation></tp:treatment-meta><tp:nomenclature><tp:taxon-name><object-id xmlns:xlink="http://www.w3.org/1999/xlink" content-type="arpha" xlink:type="simple">A3DF68F6-B4A8-5895-BB69-8D7127A5974A</object-id>
                    		<tp:taxon-name-part taxon-name-part-type="genus" reg="Tricholomopsis">Tricholomopsis</tp:taxon-name-part> <tp:taxon-name-part taxon-name-part-type="species" reg="cortinata">cortinata</tp:taxon-name-part>
                    	
                    		<object-id xmlns:xlink="http://www.w3.org/1999/xlink" xlink:type="simple">Fungal Names: FN 573154</object-id>
                    	</tp:taxon-name><tp:taxon-authority>G.S. Wang, T. Guo &amp; J.P. Liao</tp:taxon-authority><tp:taxon-status xmlns:xlink="http://www.w3.org/1999/xlink" xlink:type="simple">sp. nov.</tp:taxon-status></tp:nomenclature><tp:treatment-sec sec-type="Etymology"><title>Etymology.</title><p>The epithet “cortinata,” referring to the cortinate annulus on the stipe.</p></tp:treatment-sec><tp:treatment-sec sec-type="Diagnosis"><title>Diagnosis.</title><p><italic><tp:taxon-name><tp:taxon-name-part taxon-name-part-type="genus" reg="Tricholomopsis">Tricholomopsis</tp:taxon-name-part> <tp:taxon-name-part taxon-name-part-type="species" reg="cortinata">cortinata</tp:taxon-name-part></tp:taxon-name></italic> differs from the other species of the genus <italic><tp:taxon-name><tp:taxon-name-part taxon-name-part-type="genus" reg="Tricholomopsis">Tricholomopsis</tp:taxon-name-part></tp:taxon-name></italic> by its distinctly smaller basidiomata, small scales on the pileus, cortinate annulus on the stipe, and globose basidiospores.</p></tp:treatment-sec><tp:treatment-sec sec-type="Holotype"><title>Holotype.</title><p>China • Fujian Province: Yongan City, Tianbaoyan National Nature Reserve, altitude 890 m, 18 Jun 2024, Jinpeng Liao 163420 (KUN-<named-content xmlns:xlink="http://www.w3.org/1999/xlink" content-type="dwc:institutional_code" xlink:title="Cryptogamic Herbarium of Kunming Institute of Botany" xlink:href="https://scientific-collections.gbif.org/institution/a897b083-b832-4395-b663-209d7772a976" xlink:type="simple">HKAS</named-content> 151682); GenBank <abbrev xmlns:xlink="http://www.w3.org/1999/xlink" xlink:title="internal transcribed spacers" xlink:type="simple">ITS</abbrev>: <ext-link xmlns:xlink="http://www.w3.org/1999/xlink" xlink:href="AA136285" ext-link-type="gen" xlink:type="simple">AA136285</ext-link>, <abbrev xmlns:xlink="http://www.w3.org/1999/xlink" xlink:title="nuclear 28S rDNA" xlink:type="simple">28S</abbrev>: <ext-link xmlns:xlink="http://www.w3.org/1999/xlink" xlink:href="AA136290" ext-link-type="gen" xlink:type="simple">AA136290</ext-link>.</p></tp:treatment-sec><tp:treatment-sec sec-type="Description"><title>Description.</title><p>Basidiomata small. Pileus 1–2 cm, plano-convex to applanate, dry, light yellow, yellow to dark yellow (2A6–2A7, 4A5–4A8), ornamented with minute, concolorous scales. Lamellae narrowly adnate to sinuate, up to 1 mm broad, close to crowded, light yellow, yellow to dark yellow (2A6–2A7, 4A5–4A8), with abundant lamellulae. Stipe 1–4 cm long, 0.1–0.3 cm thick, cylindrical, light yellow to yellow (2A6–2A7, 4A5) with minute, pale yellow (1A2–1A3) granules. Partial veil cortinate, white (1A1), membranous-floccose, leaving remnants on the stipe surface as thin, fibrillose-flocculent patches.</p><p>Basidiospores [60/3/2] 5.0–5.9(–6.2) × 4.9–5.7(–5.8) μm, Q = (0.91–)1.00–1.06(–1.07), Q<sub>av.</sub> = 1.02±0.03, globose, thin-walled, colorless and hyaline, smooth, non-amyloid; apiculus small. Basidia 15–40 × 5–6 μm, 4-spored or 2-spored, narrowly clavate to flexuose, thin-walled; sterigmata 3–5 μm long. Cheilocystidia 35–40 × 15–32 μm, broadly clavate to spheropedunculate, colorless hyaline, abundant, forming a sterile belt along the lamellar edge. Pleurocystidia absent. Pileipellis a cutis with the transition to a trichoderm at regular intervals, 20–40 μm thick, and composed of radially arranged, thin-walled hyphae 5–12 μm wide and encrusted with brown pigments. Clamp connections present in all parts of basidioma.</p></tp:treatment-sec><tp:treatment-sec sec-type="Habitat and distribution"><title>Habitat and distribution.</title><p>Solitary to gregarious on soil among bamboo-<italic><tp:taxon-name><tp:taxon-name-part taxon-name-part-type="family" reg="Lauraceae">Lauraceae</tp:taxon-name-part></tp:taxon-name></italic> mixed forests.</p></tp:treatment-sec><tp:treatment-sec sec-type="Additional specimens examined"><title>Additional specimens examined.</title><p>China, • Shanghai City, Sheshan National Forest Park, altitude 54 m, 20 Sep 2020, Ting Guo 2115 (KUN-<named-content xmlns:xlink="http://www.w3.org/1999/xlink" content-type="dwc:institutional_code" xlink:title="Cryptogamic Herbarium of Kunming Institute of Botany" xlink:href="https://scientific-collections.gbif.org/institution/a897b083-b832-4395-b663-209d7772a976" xlink:type="simple">HKAS</named-content> 151683); • same location, altitude 56 m, 20 Sep 2024, Ting Guo 2120 (KUN-<named-content xmlns:xlink="http://www.w3.org/1999/xlink" content-type="dwc:institutional_code" xlink:title="Cryptogamic Herbarium of Kunming Institute of Botany" xlink:href="https://scientific-collections.gbif.org/institution/a897b083-b832-4395-b663-209d7772a976" xlink:type="simple">HKAS</named-content> 151684); • same location, 4 Aug 2021, Ting Guo 2343 (KUN-<named-content xmlns:xlink="http://www.w3.org/1999/xlink" content-type="dwc:institutional_code" xlink:title="Cryptogamic Herbarium of Kunming Institute of Botany" xlink:href="https://scientific-collections.gbif.org/institution/a897b083-b832-4395-b663-209d7772a976" xlink:type="simple">HKAS</named-content> 151685).</p></tp:treatment-sec><tp:treatment-sec sec-type="Notes"><title>Notes.</title><p><italic><tp:taxon-name><tp:taxon-name-part taxon-name-part-type="genus" reg="Tricholomopsis">Tricholomopsis</tp:taxon-name-part> <tp:taxon-name-part taxon-name-part-type="species" reg="cortinata">cortinata</tp:taxon-name-part></tp:taxon-name></italic> is morphologically most similar to <italic><tp:taxon-name><tp:taxon-name-part taxon-name-part-type="genus" reg="Tricholomopsis">T.</tp:taxon-name-part> <tp:taxon-name-part taxon-name-part-type="species" reg="bambusina">bambusina</tp:taxon-name-part></tp:taxon-name></italic> and <italic><tp:taxon-name><tp:taxon-name-part taxon-name-part-type="genus" reg="Tricholomopsis">T.</tp:taxon-name-part> <tp:taxon-name-part taxon-name-part-type="species" reg="sasae">sasae</tp:taxon-name-part></tp:taxon-name></italic> within sect. <italic><tp:taxon-name><tp:taxon-name-part taxon-name-part-type="genus" reg="Tricholomopsis"/><tp:taxon-name-part taxon-name-part-type="section" reg="Bambusinae">Bambusinae</tp:taxon-name-part></tp:taxon-name></italic>. It resembles these species in having yellow-toned basidiomata and a general association with bamboo-related substrates but differs in possessing a well-developed cortinate annulus on the stipe and distinctly smaller basidiomata. Microscopically, <italic><tp:taxon-name><tp:taxon-name-part taxon-name-part-type="genus" reg="Tricholomopsis">T.</tp:taxon-name-part> <tp:taxon-name-part taxon-name-part-type="species" reg="cortinata">cortinata</tp:taxon-name-part></tp:taxon-name></italic> is distinguished by globose to subglobose basidiospores, whereas those of <italic><tp:taxon-name><tp:taxon-name-part taxon-name-part-type="genus" reg="Tricholomopsis">T.</tp:taxon-name-part> <tp:taxon-name-part taxon-name-part-type="species" reg="bambusina">bambusina</tp:taxon-name-part></tp:taxon-name></italic> and <italic><tp:taxon-name><tp:taxon-name-part taxon-name-part-type="genus" reg="Tricholomopsis">T.</tp:taxon-name-part> <tp:taxon-name-part taxon-name-part-type="species" reg="sasae">sasae</tp:taxon-name-part></tp:taxon-name></italic> are typically ellipsoid. Cheilocystidia in <italic><tp:taxon-name><tp:taxon-name-part taxon-name-part-type="genus" reg="Tricholomopsis">T.</tp:taxon-name-part> <tp:taxon-name-part taxon-name-part-type="species" reg="cortinata">cortinata</tp:taxon-name-part></tp:taxon-name></italic> are broadly clavate to spheropedunculate and form a well-defined sterile lamellar edge, while those of related species are generally narrower and differ in shape. The presence of a cortinate annulus represents an unusual feature within <italic><tp:taxon-name><tp:taxon-name-part taxon-name-part-type="genus" reg="Tricholomopsis">Tricholomopsis</tp:taxon-name-part></tp:taxon-name></italic> and further distinguishes <italic><tp:taxon-name><tp:taxon-name-part taxon-name-part-type="genus" reg="Tricholomopsis">T.</tp:taxon-name-part> <tp:taxon-name-part taxon-name-part-type="species" reg="cortinata">cortinata</tp:taxon-name-part></tp:taxon-name></italic> from previously described species.</p></tp:treatment-sec></tp:taxon-treatment>
